# Supplementary material for: Abnormal Prefrontal Functional Connectivity Is Associated with Inflexible Information Processing in Patients with Autism Spectrum Disorder (ASD): An fNIRS Study
Source: Biomedicines. 2022 May 13;10(5):1132. doi: 10.3390/biomedicines10051132 (PMC9139038; doi:10.3390/biomedicines10051132)
Supplement: Supplementary file 1 [file biomedicines-10-01132-s001.zip]

Archive with 1 entries (1 files):
- biomedicines-1672183-supplementary.pdf
